# Supplementary material for: Predicting Veterinary Career Intentions Using Motivational Characteristics: A Survey Study Among Hungarian Students
Source: Vet Sci. 2025 Dec 12;12(12):1189. doi: 10.3390/vetsci12121189 (PMC12737562; doi:10.3390/vetsci12121189)
Supplement: Supplementary file 1 [file vetsci-12-01189-s001.zip]

Archive with 2 entries (2 files):
- CART_for_Szucs_et_al_VetSci_2025_.R
- vetsci-4022081-Supplementary Material.pdf
