# Supplementary material for: Predicting Veterinary Career Intentions Using Motivational Characteristics: A Survey Study Among Hungarian Students
Source: Vet Sci. 2025 Dec 12;12(12):1189. doi: 10.3390/vetsci12121189 (PMC12737562; doi:10.3390/vetsci12121189)
Supplement: Supplementary file 1 [file vetsci-12-01189-s001.zip › CART_for_Szucs_et_al_VetSci_2025_.R]

# Supplementary R Code for Conditional Inference Tree Analysis
# Manuscript: "Motivational factors influencing veterinary career choice in Hungary"
# Authors: [Laura SZUCS, Peter FEHERVARI, Laszlo OZSVARI]
# R version: 4.1.2
# party package version: [Insert version, e.g., 1.3-10]
# Date of last modification: [08/08/2025]
#
# This code reproduces the conditional inference tree models described in the Methods section.
# For reproducibility, the data file 'CART1.csv' must be placed in the working directory.

##### Load Libraries #####
library(tidyverse)
library(party)
library(devEMF)

##### Load and Clean Data #####
adat <- read.table("CART1.csv", header = TRUE, sep = ",", stringsAsFactors = TRUE)

# Variables to exclude
exclude <- c("No", "Camp", "Course", "Course_ATE", "Marek")

##### Subset for 'Small Animal' Practice Intent #####
adat_SA <- adat %>% 
  select(!all_of(exclude)) %>% 
  select(!starts_with("Practice"))

# Define ctree controls
ctl <- ctree_control(teststat = "quad",
                     testtype = "Univariate",
                     minbucket = 30,
                     mincriterion = 0.95,
                     maxdepth = 3)

# Fit conditional inference tree
SA_fa_2 <- ctree(adat$Practice_SA ~ ., data = adat_SA, control = ctl)

# Export plots in multiple formats
png("SA_fa_2.png", width = 1200, height = 1200)
plot(SA_fa_2)
dev.off()

emf("SA_fa_2.emf", emfPlus = FALSE, width = 9, height = 9)
plot(SA_fa_2)
dev.off()

svg("SA_fa_2.svg", width = 9, height = 9)
plot(SA_fa_2)
dev.off()

##### Accuracy calculations for 'Small Animal' tree #####

## 1) Resubstitution accuracy on the full dataset
# Predicted classes (same data the tree was built from)
SA_pred <- predict(SA_fa_2, newdata = adat_SA, type = "response")

# Confusion matrix
SA_tab <- table(Observed = adat$Practice_SA, Predicted = SA_pred)

SA_tab

# Overall accuracy and misclassification rate
SA_n_total <- sum(SA_tab)
SA_n_correct <- sum(diag(SA_tab))

SA_accuracy_resub <- SA_n_correct / SA_n_total
SA_misclass_resub <- 1 - SA_accuracy_resub

# Class-wise recall (sensitivity) and balanced accuracy
# (works for any factor coding of Practice_SA)
SA_recall_by_class <- diag(prop.table(SA_tab, 1))   # diagonal of row-normalized table
SA_balanced_accuracy <- mean(SA_recall_by_class)

SA_accuracy_resub
SA_misclass_resub
SA_balanced_accuracy
SA_recall_by_class

## 2) Simple K-fold cross-validation accuracy
set.seed(2025)

K <- 10  # number of folds
n <- nrow(adat)

# Random (non-stratified) fold assignment; can be replaced with stratification if needed
fold_id <- sample(rep(1:K, length.out = n))

SA_cv_acc <- numeric(K)

for (k in seq_len(K)) {
  test_idx  <- which(fold_id == k)
  train_idx <- setdiff(seq_len(n), test_idx)
  
  train_dat <- adat[train_idx, , drop = FALSE]
  test_dat  <- adat[test_idx,  , drop = FALSE]
  
  # Recreate predictor matrices with the same exclusions as above
  train_SA <- train_dat %>% 
    select(!all_of(exclude)) %>% 
    select(!starts_with("Practice"))
  
  test_SA <- test_dat %>% 
    select(!all_of(exclude)) %>% 
    select(!starts_with("Practice"))
  
  # Fit the same type of ctree on the training fold
  SA_fa_k <- ctree(train_dat$Practice_SA ~ ., data = train_SA, control = ctl)
  
  # Predict on the held-out fold
  SA_pred_k <- predict(SA_fa_k, newdata = test_SA, type = "response")
  
  # Fold-wise accuracy
  SA_tab_k <- table(Observed = test_dat$Practice_SA, Predicted = SA_pred_k)
  SA_cv_acc[k] <- sum(diag(SA_tab_k)) / sum(SA_tab_k)
}

SA_cv_accuracy_mean <- mean(SA_cv_acc)
SA_cv_accuracy_sd   <- sd(SA_cv_acc)

SA_cv_accuracy_mean
SA_cv_accuracy_sd

# For easy reporting:
round(SA_accuracy_resub, 3)
round(SA_misclass_resub, 3)
round(SA_balanced_accuracy, 3)
round(SA_cv_accuracy_mean, 3)
round(SA_cv_accuracy_sd, 3)

##### Repeat as needed for other outcomes #####

# Example for 'Farm' Practice
adat_Farm <- adat %>% 
  select(!all_of(exclude)) %>% 
  select(!starts_with("Practice"))

ctl <- ctree_control(teststat = "quad",
                     testtype = "Univariate",
                     minbucket = 30,
                     mincriterion = 0.95,
                     maxdepth = 2)

Farm_fa <- ctree(adat$Practice_Farm ~ ., data = adat_Farm, control = ctl)

png("Farm_fa.png", width = 1200, height = 1200)
plot(Farm_fa)
dev.off()

emf("Farm_fa.emf", emfPlus = FALSE, width = 9, height = 9)
plot(Farm_fa)
dev.off()

##### Accuracy calculations for 'Farm' tree (analogous) #####

## 1) Resubstitution accuracy
Farm_pred <- predict(Farm_fa, newdata = adat_Farm, type = "response")
Farm_tab  <- table(Observed = adat$Practice_Farm, Predicted = Farm_pred)

Farm_tab

Farm_n_total   <- sum(Farm_tab)
Farm_n_correct <- sum(diag(Farm_tab))

Farm_accuracy_resub <- Farm_n_correct / Farm_n_total
Farm_misclass_resub <- 1 - Farm_accuracy_resub
Farm_recall_by_class <- diag(prop.table(Farm_tab, 1))
Farm_balanced_accuracy <- mean(Farm_recall_by_class)

Farm_accuracy_resub
Farm_misclass_resub
Farm_balanced_accuracy
Farm_recall_by_class

## 2) 10-fold cross-validation
set.seed(2025)

K <- 10
n <- nrow(adat)
fold_id <- sample(rep(1:K, length.out = n))

Farm_cv_acc <- numeric(K)

for (k in seq_len(K)) {
  test_idx  <- which(fold_id == k)
  train_idx <- setdiff(seq_len(n), test_idx)
  
  train_dat <- adat[train_idx, , drop = FALSE]
  test_dat  <- adat[test_idx,  , drop = FALSE]
  
  train_Farm <- train_dat %>% 
    select(!all_of(exclude)) %>% 
    select(!starts_with("Practice"))
  
  test_Farm <- test_dat %>% 
    select(!all_of(exclude)) %>% 
    select(!starts_with("Practice"))
  
  Farm_fa_k <- ctree(train_dat$Practice_Farm ~ ., data = train_Farm, control = ctl)
  Farm_pred_k <- predict(Farm_fa_k, newdata = test_Farm, type = "response")
  
  Farm_tab_k <- table(Observed = test_dat$Practice_Farm, Predicted = Farm_pred_k)
  Farm_cv_acc[k] <- sum(diag(Farm_tab_k)) / sum(Farm_tab_k)
}

Farm_cv_accuracy_mean <- mean(Farm_cv_acc)
Farm_cv_accuracy_sd   <- sd(Farm_cv_acc)

Farm_cv_accuracy_mean
Farm_cv_accuracy_sd

round(Farm_accuracy_resub, 3)
round(Farm_misclass_resub, 3)
round(Farm_balanced_accuracy, 3)
round(Farm_cv_accuracy_mean, 3)
round(Farm_cv_accuracy_sd, 3)

# Additional trees (Equine, Mixed, Exo, Other, Jobshadowing, Marek, Course)
# can follow the same structure:
# 1) fit ctree
# 2) compute resubstitution confusion matrix + accuracy / misclassification / balanced accuracy
# 3) run the 10-fold CV loop with the corresponding Practice_* outcome
